# Supplementary material for: miRNA-Gene Regulatory Network in Gnotobiotic Mice Stimulated by Dysbiotic Gut Microbiota Transplanted From a Genetically Obese Child
Source: Front Microbiol. 2019 Jul 5;10:1517. doi: 10.3389/fmicb.2019.01517 (PMC6624655; doi:10.3389/fmicb.2019.01517)
Supplement: Supplementary file 1 [file Table_1.XLSX]

## Sheet: Table S1
Table S1 | The detailed statistical information of sequencing, preprocessing and alignment.
Animal	GM_recervied	Time	Colon_miRNA							Liver_miRNA							Colon_mRNA						Liver_mRNA
			Seq_strategy (end × length)	Raw_reads	Good_reads	Good_reads (%)	Aligned_reads	Aligned_reads (%)	Nonspecific_reads (%)	Seq_strategy (end × length)	Raw_reads	Good_reads	Good_reads(%)	Aligned_reads	Aligned_reads(%)	Nonspecific_reads(%)	Seq_strategy (end × length)	Raw_reads	Good_reads	Good_reads (%)	Aligned_reads	Aligned_reads (%)	Seq_strategy (end × length)	Raw_reads	Good_reads	Good_reads (%)	Aligned_reads	Aligned_reads (%)
A002	pre-intervention GM	2 week	1 × 50	22898227	18736894	0.8183	4689671	0.2048	0.0025	1 × 50	28210930	23725422	0.841	10356073	0.3671	0.015	2 × 125	56924198	53944360	0.9477	50227594	0.8824	2 × 100	54423989	52774646	0.9697	50911701	0.9355
A009	pre-intervention GM	2 week	1 × 50	23497835	21325881	0.9076	8472979	0.3606	0.0043	1 × 50	48281781	32879608	0.681	13240281	0.2742	0.0104	2 × 125	41020572	39024849	0.9513	36484331	0.8894	2 × 100	53959504	52175561	0.9669	50031145	0.9272
A010	pre-intervention GM	2 week	1 × 50	20787200	17319768	0.8332	8511041	0.4094	0.005	1 × 50	31239334	25443454	0.8145	10389238	0.3326	0.0144	2 × 125	72455383	68961733	0.9518	66237745	0.9142	2 × 100	54783874	53017834	0.9678	50345735	0.919
A011	pre-intervention GM	2 week	1 × 50	20651403	15932109	0.7715	6809672	0.3297	0.0047	1 × 50	39261327	31557709	0.8038	12043393	0.3067	0.0135	2 × 125	62598844	59388748	0.9487	56603416	0.9042	2 × 100	55952283	54173001	0.9682	52699495	0.9419
A003	pre-intervention GM	4 week	1 × 50	24733006	21578412	0.8725	12754187	0.5157	0.007	1 × 50	22244669	17479089	0.7858	6245205	0.2808	0.0109	2 × 125	59452390	56523419	0.9507	53301584	0.8965	2 × 100	49043123	46586350	0.9499	43618800	0.8894
A004	pre-intervention GM	4 week	1 × 50	24868383	21654612	0.8708	12865747	0.5174	0.007	1 × 50	23020180	18544749	0.8056	8119169	0.3527	0.0132	2 × 125	63443376	60146223	0.948	57692257	0.9094	2 × 100	38713112	37540357	0.9697	35363016	0.9135
A005	pre-intervention GM	4 week	1 × 50	21085805	18793897	0.8913	11146660	0.5286	0.0057	1 × 50	37975532	32261055	0.8495	13556562	0.357	0.0157	2 × 125	54908190	52080256	0.9485	49700188	0.9052	2 × 100	65564747	63328334	0.9659	60769869	0.9269
A006	pre-intervention GM	4 week	1 × 50	22067733	18633283	0.8444	8945410	0.4053	0.0057	1 × 50	41260221	32986311	0.7995	15202771	0.3685	0.016	2 × 125	44275352	42169972	0.9524	40086775	0.9054	2 × 100	70574085	68325692	0.9681	64506286	0.914
A007	pre-intervention GM	4 week	1 × 50	24086082	21097652	0.8759	10428025	0.4329	0.0058	1 × 50	35734869	31775040	0.8892	14887799	0.4166	0.0159	2 × 125	46331337	43562245	0.9402	41898167	0.9043	2 × 125	41821090	39482179	0.9441	35995903	0.8607
B002	post-intervention GM	2 week	1 × 50	21591506	19247782	0.8915	7768645	0.3598	0.0038	1 × 50	28623061	22809495	0.7969	10691554	0.3735	0.0145	2 × 125	55414327	52721354	0.9514	50797025	0.9167	2 × 100	49747783	48075658	0.9664	45667068	0.918
B007	post-intervention GM	2 week	1 × 50	21983672	16130906	0.7338	8189517	0.3725	0.0047	1 × 50	19121672	15468131	0.8089	7645797	0.3998	0.0165	2 × 125	50942790	48396602	0.95	46509135	0.913	2 × 100	63254675	61159444	0.9669	57618312	0.9109
B008	post-intervention GM	2 week	1 × 50	22531794	17605652	0.7814	9119476	0.4047	0.0048	1 × 50	27708410	22799135	0.8228	9986742	0.3604	0.0126	2 × 125	52387097	49764097	0.9499	47793439	0.9123	2 × 100	39441332	38106517	0.9662	36620363	0.9285
B009	post-intervention GM	2 week	1 × 50	25010400	22072317	0.8825	12371676	0.4947	0.0068	1 × 50	27056600	23013857	0.8506	9229314	0.3411	0.0151	2 × 125	65311688	61914086	0.948	58552151	0.8965	2 × 100	43183782	41878901	0.9698	39173524	0.9071
B003	post-intervention GM	4 week	1 × 50	38312948	33209295	0.8668	18040634	0.4709	0.0062	1 × 50	39948290	31901392	0.7986	15924229	0.3986	0.0153	2 × 125	42957650	40352468	0.9394	38875568	0.905	2 × 125	50602670	48114145	0.9508	44245768	0.8744
B004	post-intervention GM	4 week	1 × 50	29207556	25779172	0.8826	14757895	0.5053	0.0066	1 × 50	38999890	34112213	0.8747	13173474	0.3378	0.0121	2 × 125	63054085	59268348	0.94	57241370	0.9078	2 × 125	62929706	59583159	0.9468	53714218	0.8536
B005	post-intervention GM	4 week	1 × 50	21489012	17597782	0.8189	11209331	0.5216	0.0047	1 × 50	40710639	33490226	0.8226	16866122	0.4143	0.014	2 × 125	64567799	60737956	0.9407	57931862	0.8972	2 × 125	46958844	44504602	0.9477	39448879	0.8401
B006	post-intervention GM	4 week	1 × 50	26238324	18266293	0.6962	9972671	0.3801	0.0042	1 × 50	23074278	19248210	0.8342	8905323	0.3859	0.0133	2 × 125	56730145	53659803	0.9459	51491947	0.9077	2 × 125	51402580	48935230	0.952	46023584	0.8954
Total	-	-	-	411040886	344981707	-	176053237	-	-	-	552471683	449495096	-	196463046	-	-	-	952775223	902616519	-	861424554	-	-	892357179	857761610	-	806753666	-
Average	-	-	-	24178876	20293042	0.8376	10356073	0.424353	0.00526471	-	32498334	26440888	0.816424	11556650	0.356918	0.0140235	-	56045601	53095089	0.947329	50672033	0.903953	-	52491599	50456565	0.960994	47456098	0.9033
SD	-	-	-	4274339	4165373	0.0604429	3187760	0.0873504	0.00124496	-	8394851	6483296	0.045106	3113760	0.0419663	0.00177783	-	8868744	8415351	0.00447797	8095331	0.00906733	-	9223741	8974878	0.00968094	8742166	0.0300138

## Sheet: Table S2
Table S2 | The list of DE target genes of the DE miRNAs.
Colon_2W	Colon_4W	Liver_2W	Liver_4W
Heg1	Vmp1	Brsk1	Rnf216
Vps37a	Slc25a25	Adcy1	Dnajc28
Prpf40a	Evi2a	Tmem87b	Svil
Rfx5	Hivep2	Zfp704	0610040J01Rik
Slc17a1	Hs1bp3	Fam89a	Tbcel
Larp4	Bhlhe41	Calcr	Usp9x
Pwwp2a	Slc30a4	Ube2q2	Srsf6
D1Ertd622e	St6galnac3	Gpm6b	Zfp37
Gnat1	Atp2b4	Cacul1	Zfp655
Luc7l3	Reln	Vopp1	Dnase1l2
Akap12	Cplx3	Scn3a	Nr3c1
Tmem108	Lgals9	Ppp1r1a	Hnrnpf
Srcap	Tor3a	Pou2f1	D430041D05Rik
Tfrc	Cipc	Crebrf	Actr3
Gm6034	Enam	Hmgcs1	Vnn1
Slc30a4	Dnajc28	Cab39l	Sorbs1
Zfp507	4933407L21Rik	Sla	Fam83c
Fam134c	Grap2	Ccdc127	Ptgfr
Ttc14	Cmya5	Ino80d	Trpv3
Pou2f1	Slc2a1	Cyp7a1	Zfp629
Rnf11	Cdkn2b	Bcl2l1	Rab35
Zfp142	Tpbg	Aff4	Hsd3b5
Sord	Dexi	Hcrtr2	B3gnt2
Hdac1	Duox2	Fam126b	Jmjd6
Lrtm1	Sp110	Serinc3	Kpna3
Zfp870	Slc7a4	Eda	2810403A07Rik
Nefm		A130010J15Rik	Oxsr1
Pank2		Naif1	Chml
Ccdc127		Bspry	Picalm
C2cd4a		Zfp697	Rora
Psmg3		Ptprz1	Gstt3
Tmem59l		Narf	Ppp2ca
Gm608		Iffo2	Fcho2
Mapk14		Rpa2	Acsl1
Muc15		Apaf1	Habp4
Kcnmb1		Glrx5	Zfp689
Kcnn1		Mllt6	Gan
Cyp11b1		Tlk1	Ubiad1
Duox2		Zfhx4	Rbm26
Ahcy		Cand1	R3hdm1
Dip2c		Ppp2r5e	Rasgrf1
Fktn		Col4a4	Klf13
Prss16		Xk	Tube1
Spidr		Hbs1l	Mxra8
Tdg		Lcorl	Nudt3
Vmp1		Erap1	Pskh1
Adcy6		Srsf4	Gsk3b
Polr1a		Abca8a	Lrrc19
Acer1		Nr5a2	Cul3
Hist1h2be		Timp3	Tmem30b
Muc13		Dlat	Heatr6
Cstf2		Ncoa3	Zfp746
Med11		Sp2	Gpx5
Pgs1		St13	Gata4
Cela1		Smarca2	Filip1l
Cacna1s		Btg3	Gm10647
Nde1		Zfp281	Slc40a1
Duoxa1		Ntf3	Tprkb
Rnf4		U2surp	Plbd2
Fbxl5		Dll1	Rab34
Bnip2		Glyr1	Dnal4
Me3		Hif1a	Chst15
Ddx17		R3hdm1	Arvcf
Ten1		Rnf138	Tmem252
Rnf186		Srpk1	Hcn2
Fntb		Rassf7	Crtc2
Ddr2		Fam196b	Atxn10
Slco2a1		Wee1	Timm23
Slc25a25		Nptn	Tmem87b
Bst1		Grb10	Lgr4
Dazap1		Dcp2	Tspyl4
Ctsd		Dennd4c	Oscar
Soat1		Elk3	Angptl2
Oaf		Mphosph9	Trim12c
Acss1		Jph3	Rif1
Bcl10		Acsl1	Pkib
2017-03-02		Alx4	Ubn1
Lrch3		Pik3ip1	Psph
Adamts4		Atl3	Edaradd
Mettl7a3		Prpf40a	Helz2
H2-Aa		Acer2	Fbxo25
Nmb		Fosl2	Kcnb1
Mfsd1		Esr1	Oraov1
Mapk13		Usp47	Rftn2
Atp7b		Hectd2	Ppil4
Gm17509		Slco1b2	Peak1
Podxl2		Lnx2	Atxn7l3b
Sla		Xirp1	Aass
Topbp1		Usp24	Aspm
Ifngr1		Xpo7	Tusc5
Plod1		Osmr	Banp
A230065N10Rik		Slc1a1	Zfp219
Igj		Ppm1l	Aspg
Fbxo40		Kmt2a	Pde4a
Prpf4		Txnip	Slc37a1
Hibch		Bdh1	Gm10935
Sema6b		Dcaf6	Morn4
Lgals9		3110043O21Rik	Nkain2
Clec2g		Fkbp4	Slc30a2
Creld2		Csnk1a1	Vmn1r90
Pla2g2a		Gm4951	Nrgn
Nhp2l1		Fchsd2	Cacna1a
		Sos1	Chst13
		Cobll1	Zfp605
		Fads3	Ifnlr1
		Prune2	Sh3rf1
		Rnf141	Ormdl3
		Tdg	Chn1
		Rai1	Bptf
		Irak3	Ldlr
		Nebl	Tnks
		Unc5a	Zfp397
		Yod1	Ppp1r3c
		Serbp1	Shroom1
		Cpox	Sra1
		Bmper	Actn4
		Fndc3b
		Ptprb
		Klhl29
		Nono
		Zfp644
		Rai14
		Aph1a
		Hnrnpk
		Akap10
		Bcl6
		Nemf
		Camk4
		Itih2
		Usf2
		Ugcg
		Pitpnc1
		Cebpg
		Cbx7
		Ccnl1
		Rnf11
		Rabgap1l
		Lmbrd1
		Ammecr1l
		Vcan
		Bzw1
		Gabbr2
		Ralgapa2
		Kansl3
		Klhl32
		Ddr2
		Stx19
		Dmgdh
		Ikbkg
		Ncapd2
		Gab1
		Kmt2e
		Ybx1
		Zc3h14
		Lilrb4
		Nol3
		Cth
		Tnfrsf23
		Srgap1
		Kcne2
		Rhbdl1
		Bik
		Atg4c
		Sdk2
		Dock7
		Pdgfc
		Cyp2f2
		Vps54
		Cxadr
		Fyco1
		Fam228a
		Eif4a1
		Fbxl5
		Myrf
		Nodal
		Pilra
		Gltscr1
		Ykt6
		Art4
		Dhcr24
		Gnas
		Hectd3
		Spidr
		Gm8369
		Fmo3
		Ppara
		Kazn
		Trim44
		Ctsb
		Lrp2bp
		Efna3
		Isg20l2
		Wnk3
		Lemd3
		Adamts1
		Zkscan17
		Col18a1
		Gtf2h1
		Car3
		Fam214b
		Gm15800
		Msrb1
		Tmem41b
		Kat7
		Hyal1
		Arhgap26
		Mad1l1
		Lepr
		Ten1
		Flt4
		A730049H05Rik
		Tectb
		Tmtc2
		Kin
		Fgb
		Smco3
		Zfp746
		Myom3
		Rassf4
		Igfbp2
		Gm17509
		Fgd6
		Spag7
		Slc38a11
		Flrt3
		Spam1
		Eps8l2
		Dhdh
		Clic4
		Zfp119a
		Gm15737
		Frmd4b
		Aldh1a1
		Tmem30a
		Med9
		Pja1
		Rab2a
		Lrrn4
		Akt1
		Rnf169
		Rptor
		Esyt1
		Tsr2
		Mmp2
		Akr1c6
		Atp8b1
		Ddc
		Mmp28
		Stx17
		Ptms
		Notch3
		Gin1
		Foxd4
		Thap2
		Alg6
		Ano1
		Bend3
		Wdr5b
		Dus2
		Kctd18
		Nsmf
		Ccdc141
		Pik3r3
		Tacc2
		Gckr
		Ash2l
		Sox13
		Sema4a
		Afmid
		Hltf
		Fbxo22
		Ofd1
		Mvd
		Tmem248
		Nub1
		Anapc5
		Tmem57
		Rasip1
		Trim24
		Ung
		Parp16
		Il17rd
		Plekha5
		Gstt3
		Pitx3
		Vti1b
		Slc25a23
		Gigyf2
		Cox7a2
		Cc2d1a
		Styx
		Bhmt2
		Npas2
		Lactb2
		Lama3
		Abhd2
		Eif2s2
		Ttll11
		Mocs1
		Man2c1
		Slc16a5
		Clip1
		Zfp7
		Clcn4-2
		Socs3
		Mcm10
		Tmem161a
		Kdm4a
		B230216G23Rik
		Ccdc28a
		Fga
		Got1
		Cd200r3
		Dusp28
		Leng8
		Cyp4a10
		Pik3c2b
		Gpr161
		Hnf1a
		Sema6b
		Cilp
		Saa4
		1110004E09Rik
		Bst1
		Krba1
		Krr1
		Knstrn
		Gtpbp10
		Prepl
		Def8
		Chd3
		Vps37b
		Il7
		Hirip3
		Alpk3
		Nop16
		Mta3
		Mpzl3
		Bloc1s3
		Ifngr2
		Serpina3n
		Lrrfip1
		Rtkn
		Ggt7
		Elmo2
		Pnpla2
		Kmo
		Cln3
		Timp4
		Rnf125
		Ugt2b1
		Fam32a
		Tk1
		Pcsk6
		Itga3
		Dock8
		Ttc39c
		Nln
		Fermt1
		Akap9
		Flnb
		Abhd17c
		Vwa8
		Snx15
		Slc28a1
		Smim13
		Pgm2
		Cdk8
		Wap
		Faah
		BC055111
		Slc25a1
		Gtf2ird2
		Acsm5
		E2f8
		Lrch3
		Bcam
		Rbm12b1
		Sap130
		Scarb1
		Mcfd2
		Lamb3
		Uck1
		Olig1
		Kctd17
		Pcdhga12
		Auh
		Il12rb1
		Iffo1
		Epha2
		Slc38a10
		Fstl3
		Pex26
		Sh3glb2
		Tmem258
		Arhgef28
		Slc50a1
		Echs1
		Ndufa4l2
		Gclc
		Rapgef3
		Gm14226
		Srrm2
		Blm
		4931440P22Rik
		Mfap2
		5730596B20Rik
		Cpa6
		Szt2
		Tmub1
		Cyp2a22
		Irf2bp1
		Nubp2
		Tgtp1
		Tpp2
		Gdpd5
		Aanat
		Adra2a
		Pon1
		Tpst1
		Zfp456
		Cd163
		Dnaja3
		Exosc9
		Tifa
		Syngr2
		Ubap2
		Ccdc166
		Slc25a13
		Cyp8b1
		Sele
		Tpte
		Trim50
		Tmem29
		Cnnm1
		Pacsin3
		Atad3a

## Sheet: Table S3
Table S3 | The 92 associated miRNA-mRNA constructed by 73 miRNA regulators and 23 key genes.
group	miRNA	log2FoldChange	gene_symbol	log2FoldChange	ρ	pvalue	padj
Colon_2W	mmu-miR-3547-5p	-2.4738	Hdac1	-1.23409	0.642857	0.0961806	0.279887
	mmu-miR-6368	-1.22617	Hdac1	-1.23409	-0.046761	0.912451	0.943224
	mmu-miR-344e-3p	-1.04254	Hdac1	-1.23409	-0.0126837	0.976221	0.983993
	mmu-miR-3103-5p	1.24226	Lgals9	-1.21495	-0.681931	0.0624762	0.240292
	mmu-miR-3076-5p	-1.02201	Lgals9	-1.21495	0.512348	0.194223	0.376042
	mmu-miR-542-3p	-2.06234	Kcnn1	-1.02304	0.285714	0.500794	0.63384
	mmu-miR-7679-5p	-1.02946	Adcy6	-1.42323	0.872872	0.00465922	0.141127
	mmu-miR-875-5p	-1.21167	Adcy6	-1.42323	0.304408	0.463515	0.605157
	mmu-miR-6356	-1.02966	Adcy6	-1.42323	0.190476	0.664583	0.756898
	mmu-miR-1197-3p	-1.38913	Adcy6	-1.42323	0.119048	0.793006	0.856709
	mmu-miR-1955-5p	1.27041	Adcy6	-1.42323	-0.0714286	0.881994	0.919587
	mmu-miR-466n-3p	-1.20615	Adcy6	-1.42323	-0.0243975	0.954273	0.970917
Colon_4W	mmu-miR-6481	-1.54255	Atp2b4	-1.06598	0.683202	0.0424979	0.176943
	mmu-miR-344g-3p	-1.15315	Atp2b4	-1.06598	0.583333	0.107997	0.239486
	mmu-miR-1933-5p	-1.10568	Atp2b4	-1.06598	0.543938	0.130055	0.258384
	mmu-miR-6912-5p	1.0309	Atp2b4	-1.06598	-0.466667	0.212522	0.327371
	mmu-miR-760-3p	-1.43912	Atp2b4	-1.06598	0.42379	0.255659	0.360283
	mmu-miR-7090-5p	1.20882	Atp2b4	-1.06598	-0.319505	0.401969	0.478795
	mmu-miR-705	1.02811	Cmya5	-1.01125	-0.45	0.229817	0.34202
	mmu-miR-6922-5p	-1.13032	Cmya5	-1.01125	0.339032	0.372112	0.453205
Liver_2W	mmu-miR-134-5p	-1.41304	Acsl1	1.14322	-0.809524	0.0217758	0.116088
	mmu-miR-376c-3p	-1.65018	Acsl1	1.14322	-0.761905	0.036756	0.142422
	mmu-miR-1934-5p	-1.28486	Acsl1	1.14322	-0.690476	0.0693948	0.18381
	mmu-miR-543-3p	-1.03476	Acsl1	1.14322	-0.666667	0.0830853	0.200505
	mmu-miR-130b-3p	-1.05918	Acsl1	1.14322	-0.47619	0.243056	0.374085
	mmu-miR-760-5p	-1.37697	Acsl1	1.14322	-0.456612	0.255411	0.385351
	mmu-miR-721	1.27276	Acsl1	1.14322	0.431145	0.286196	0.414036
	mmu-miR-7658-3p	-1.45679	Acsl1	1.14322	-0.393193	0.335223	0.460616
	mmu-miR-15b-5p	-1.77209	Acsl1	1.14322	-0.333333	0.427877	0.542598
	mmu-miR-196b-5p	-1.54465	Acsl1	1.14322	-0.323359	0.434639	0.548673
	mmu-miR-301b-3p	-1.30687	Acsl1	1.14322	-0.285714	0.500794	0.605815
	mmu-miR-3090-3p	-1.26417	Acsl1	1.14322	-0.152204	0.718995	0.787769
	mmu-miR-409-3p	-1.53844	Akt1	-1.0191	0.503003	0.203877	0.334352
	mmu-miR-1249-5p	1.41063	Akt1	-1.0191	-0.155691	0.712762	0.782139
	mmu-miR-543-3p	-1.03476	Cyp7a1	-1.42549	0.785714	0.0279266	0.125767
	mmu-miR-377-3p	-1.53095	Cyp7a1	-1.42549	0.5	0.216171	0.34637
	mmu-miR-654-5p	-2.19462	Cyp7a1	-1.42549	0.481979	0.226493	0.357811
	mmu-miR-338-5p	-1.65017	Cyp7a1	-1.42549	0.238095	0.582143	0.674962
	mmu-miR-342-3p	-2.50052	Cyp7a1	-1.42549	0.119048	0.793006	0.84705
	mmu-miR-377-3p	-1.53095	Dhcr24	1.28953	-0.857143	0.0107143	0.0926715
	mmu-miR-5130	-1.87501	Dhcr24	1.28953	-0.809524	0.0217758	0.116088
	mmu-miR-8101	-1.47626	Dhcr24	1.28953	-0.738095	0.0458333	0.155844
	mmu-miR-130b-3p	-1.05918	Grb10	-1.57861	0.608816	0.109181	0.236924
	mmu-miR-301b-3p	-1.30687	Grb10	-1.57861	0.558081	0.150568	0.279101
	mmu-miR-721	1.27276	Grb10	-1.57861	-0.510393	0.196222	0.326195
	mmu-miR-700-3p	-1.07922	Grb10	-1.57861	0.342459	0.406327	0.525272
	mmu-miR-1956	1.01142	Grb10	-1.57861	0.317091	0.444105	0.557238
	mmu-miR-677-3p	-1.13387	Grb10	-1.57861	0.228306	0.586569	0.679008
	mmu-miR-3062-3p	-1.07836	Grb10	-1.57861	-0.217964	0.604076	0.693579
	mmu-miR-350-5p	-1.16633	Grb10	-1.57861	-0.148649	0.725362	0.794444
	mmu-miR-33-3p	-1.20094	Grb10	-1.57861	0.0507346	0.905036	0.933735
	mmu-miR-223-3p	-1.98	Hmgcs1	1.19362	-0.731925	0.0389983	0.145493
	mmu-miR-302d-5p	-1.01566	Hmgcs1	1.19362	-0.614919	0.104703	0.233148
	mmu-miR-3095-3p	-1.18135	Hmgcs1	1.19362	-0.463553	0.247323	0.374851
	mmu-miR-484	-1.49636	Hnf1a	1.2787	0.714286	0.0575893	0.169118
	mmu-miR-344g-5p	-1.17696	Hnf1a	1.2787	-0.469295	0.240731	0.374085
	mmu-miR-3971	-1.11239	Hnf1a	1.2787	-0.190476	0.664583	0.741736
	mmu-miR-409-3p	-1.53844	Hnrnpk	1.20183	-0.880952	0.00724206	0.0818072
	mmu-miR-495-3p	-1.18952	Hnrnpk	1.20183	-0.880952	0.00724206	0.0818072
	mmu-miR-129-5p	1.42065	Hnrnpk	1.20183	0.857143	0.0107143	0.0926715
	mmu-miR-5112	-1.97171	Lepr	-2.16703	0.805118	0.0159046	0.106544
	mmu-miR-33-3p	-1.20094	Lepr	-2.16703	0.805118	0.0159046	0.106544
	mmu-miR-3072-3p	-1.20282	Lepr	-2.16703	0.425	0.293882	0.424152
	mmu-miR-3071-3p	-1.72877	Lepr	-2.16703	0.363913	0.375513	0.497335
	mmu-miR-411-3p	-1.75709	Lmbrd1	-1.48762	0.610789	0.107721	0.236045
	mmu-miR-495-3p	-1.18952	Lmbrd1	-1.48762	0.610789	0.107721	0.236045
	mmu-miR-421-5p	-1.53348	Lmbrd1	-1.48762	0.606092	0.111215	0.240556
	mmu-miR-543-3p	-1.03476	Lmbrd1	-1.48762	0.419169	0.301267	0.427705
	mmu-miR-103-1-5p	-1.08093	Lmbrd1	-1.48762	-0.368494	0.369072	0.493115
	mmu-miR-5107-5p	-1.10158	Lmbrd1	-1.48762	0.283133	0.496816	0.605815
	mmu-miR-129-5p	1.42065	Lmbrd1	-1.48762	-0.227549	0.587845	0.679608
	mmu-miR-33-3p	-1.20094	Lmbrd1	-1.48762	0.143715	0.734221	0.801505
	mmu-miR-1948-3p	1.26017	Lmbrd1	-1.48762	-0.0838338	0.843546	0.885414
	mmu-miR-196b-5p	-1.54465	Osmr	-1.16043	0.79111	0.0193665	0.116088
	mmu-miR-150-5p	-1.84003	Osmr	-1.16043	0.735652	0.0375095	0.142422
	mmu-miR-5106	-1.99096	Osmr	-1.16043	0.608816	0.109181	0.236924
	mmu-miR-7079-3p	-1.01557	Osmr	-1.16043	0.130779	0.757572	0.818076
	mmu-miR-6971-5p	1.02436	Pnpla2	1.0161	0.179644	0.670344	0.747219
	mmu-miR-3095-3p	-1.18135	Pnpla2	1.0161	-0.142857	0.752034	0.81299
	mmu-miR-654-3p	-1.06343	Pon1	1.35655	-0.913223	0.00152914	0.0603088
	mmu-miR-1249-5p	1.41063	Ppara	1.22121	0.857143	0.0107143	0.0926715
	mmu-miR-365-2-5p	1.28404	Ppara	1.22121	0.785714	0.0279266	0.125767
	mmu-miR-301a-5p	-1.27932	Ppara	1.22121	-0.761905	0.036756	0.142422
	mmu-miR-20b-5p	-1.17708	Ppara	1.22121	-0.714286	0.0575893	0.169118
	mmu-miR-672-5p	-1.19394	Serpina3n	-1.06342	0.666667	0.0830853	0.200505
	mmu-miR-484	-1.49636	Serpina3n	-1.06342	-0.595238	0.132292	0.259504
	mmu-miR-421-5p	-1.53348	Socs3	-4.17866	0.918708	0.00126246	0.0603088
	mmu-miR-33-3p	-1.20094	Socs3	-4.17866	0.766481	0.02652	0.125767
	mmu-miR-3091-3p	-1.14713	Socs3	-4.17866	0.753012	0.0310346	0.132121
	mmu-miR-329-3p	-1.5288	Socs3	-4.17866	0.407193	0.316709	0.444043
	mmu-miR-3971	-1.11239	Socs3	-4.17866	0.215573	0.608149	0.696566
	mmu-miR-677-3p	-1.13387	Timp4	-1.42002	0.670671	0.0686927	0.18381

## Sheet: Table S4
Table S4 | The abundance of 45 key OTUs in the pre- and post-group.
Tax_annotation	OUT_ID	A002	A009	A010	A011	A003	A004	A005	A006	A007	B002	B007	B008	B009	B003	B004	B005	B006
Bifidobacterium	825808	4	2	0	0	0	0	0	0	6	51	229	318	59	90	91	100	141
Bifidobacterium	365385	345	3	0	107	0	0	2	3	2	371	1660	2166	351	495	503	887	555
Bifidobacterium	3177392	0	0	0	0	0	0	0	0	0	113	1004	1161	116	111	124	201	277
Coriobacteriaceae	176828	0	0	0	1	0	0	0	0	0	1	6	11	4	3	6	2	4
Lactobacillales	2272797	22	38	227	39	6	5	2	25	43	1491	6290	8692	1793	2132	1662	2413	2278
Lactobacillus	4042947	0	0	0	0	0	0	0	0	0	42	151	198	31	28	24	73	28
Collinsella	189997	114	15	28	40	6	4	5	6	9	0	0	0	0	0	0	0	0
Barnesiellaceae	4323124	2	644	272	765	36	38	25	31	33	0	0	0	0	0	0	0	0
Bacteroides	4484034	948	570	208	546	297	362	176	295	79	0	0	0	0	0	0	0	0
Bacteroides	4449054	101	340	208	212	251	216	34	90	41	0	1	0	0	0	0	0	0
Bacteroides	4479397	2963	2011	2643	1886	409	33	966	603	969	0	3	0	0	1	0	0	1
Bacteroides	4433823	388	275	363	277	81	10	162	97	175	0	0	0	0	1	0	0	0
Bacteroides	130663	90	50	84	72	8	1	30	13	21	0	0	0	0	0	0	0	0
Bacteroides	4390319	50	13	19	3	11	10	7	2	2	0	1	0	0	0	0	0	0
Bacteroides	4390211	263	756	448	487	350	469	387	284	149	0	2	0	0	0	0	0	0
Parabacteroides	4477019	82	1198	76	31	220	607	400	573	233	0	0	0	0	0	0	0	0
Parabacteroides	4374084	777	1174	1035	819	748	918	437	436	440	0	5	0	0	0	0	1	0
Parabacteroides	577294	139	198	156	145	36	50	21	22	23	0	0	0	0	0	0	0	0
Rikenellaceae	4226619	72	1352	567	560	105	67	177	193	148	0	0	0	0	0	0	0	0
Enterococcus	4387208	723	20	544	7	601	1000	300	755	302	0	0	0	0	0	0	0	1
Clostridiales	1747203	148	182	125	154	152	96	121	144	105	0	0	0	0	0	0	0	0
Lachnospiraceae	1788466	1095	654	520	326	203	161	147	336	165	0	0	0	0	0	0	0	1
Ruminococcus	4458700	357	226	311	237	286	307	200	262	514	0	0	0	0	0	0	0	0
Ruminococcus	176067	74	58	64	55	70	62	36	55	111	0	0	0	0	1	0	0	0
Ruminococcus	321446	1373	131	145	204	68	76	47	85	124	0	0	0	0	0	0	0	0
Blautia	361186	81	148	135	122	65	70	31	73	48	0	1	0	0	0	0	0	0
Coprococcus	551141	3	133	12	67	19	50	15	21	20	0	0	0	0	0	0	0	0
Dorea	305329	4	52	8	74	8	13	3	9	14	0	0	0	0	0	0	0	0
Dorea	296010	139	1007	227	1323	514	487	192	469	788	0	2	0	0	0	0	0	0
Ruminococcaceae	4439469	175	696	128	450	299	210	92	232	117	0	0	0	0	0	0	0	0
Oscillospira	175336	10	37	5	82	29	20	14	23	15	0	0	0	0	0	0	0	0
Ruminococcus	4472091	15	30	26	25	32	35	21	22	27	0	0	0	0	0	0	0	0
Phascolarctobacterium	3138798	253	402	255	361	180	157	129	125	144	0	0	0	0	0	0	0	0
Erysipelotrichaceae	4465473	884	408	476	342	223	204	113	252	376	0	0	0	0	0	0	0	0
Eubacterium	4396877	741	711	801	869	1397	1224	664	895	1032	0	3	0	0	0	0	0	0
Eubacterium	4475469	100	118	105	178	161	151	74	107	125	0	1	0	0	0	0	0	0
Holdemania	15728	9	12	12	2	5	4	12	9	4	0	0	0	0	0	0	0	0
Bilophila	354574	529	717	253	364	550	431	335	450	225	0	0	0	0	0	0	0	0
Coriobacteriaceae	4397092	0	0	0	1	0	0	0	0	0	16	28	50	29	6	17	6	4
Clostridiaceae	199701	0	0	0	0	0	0	0	0	1	86	241	240	87	244	124	333	249
Bacteroides	4438116	151	146	29	132	86	98	37	88	16	0	0	0	0	0	0	0	0
Bacteroides	1126638	8	35	28	19	8	8	4	1	1	0	0	0	0	0	0	0	0
Campylobacter	4361046	484	63	813	124	26	45	15	53	4	0	0	0	0	0	0	0	0
Enterococcus	4290144	116	16	97	8	6	3	325	43	358	0	0	0	0	0	0	0	0
Clostridium	199034	0	0	0	0	0	0	0	0	0	4	12	45	12	15	14	21	59

## Sheet: Table S5
Table S5 | The physiological and biochemical parameters in the pre- and post-group.
animal	GM_received	time	weight(g)	fat mass(%)					adipocyte size(μm2)	liver steatosis(%)	elisa				RT-qPCR
															liver						colon						ileum			Epididymal
				Epididymal	Mesenteric	Subcutaneous	Retro-peritoneal	Total			LBP(ng/ml)	Leptin(pg/ml)	SAA(μg/ml)	Insulin(μg/L)	TNF-α	TLR4	IL6	Pparα	Apoa1	Fiaf	TNF-α	TLR4	IL6	Pparα	Apoa1	Fiaf	TNF-α	TLR4	IL6	leptin
A002	pre-intervention GM	2 week	16.7	0.662651	0.861446	0.963855	0.150602	2.63855	708.039	0.0238781	13.0515	2.16602	179.69	0.0636301	0.00191768	0.131453	0.0136585	0.514057	2.4945	1.45902	0.256503	0.258992	0.0291848	0.682429	0.462893	0.582872	0.0386863	0.107154	0.0739421	1.68182
A009	pre-intervention GM	2 week	19.2	0.167665	0.724551	0.11976	0.0479042	1.05988	569.264	0.0315191	10.7724	1.95779	126.484	0.204438	0.00150759	0.080343	0.00239512	0.423373	0.110625	0.157672	0.175679	0.345384	0.0154183	13.5832	169.337	8.23204	0.0223053	0.0395047	0.0131606	6.75467
A010	pre-intervention GM	2 week	16.6	0.515625	0.489583	0.151042	0.119792	1.27604	711.58	0.0214154	13.6374	2.34235	181.249	0.124582	0.0020863	0.107658	0.0021309	2.61172	1.87092	1.89212	0.172891	0.292832	0.0106977	0.596151	0.176013	0.868291	0.0307324	0.0503139	0.0215172	0.914146
A011	pre-intervention GM	2 week	17.6	0.240964	0.650602	0.126506	0.0662651	1.08434	688.809	0.0150706	12.1908	2.31472	163.721	0.055222	0.00266286	0.215557	0.0425679	1.7593	1.9369	2.2974	0.433697	0.286356	0.133955	0.180961	0.0724812	0.240024	0.0963478	0.043058	0.0195261	0.337641
A003	pre-intervention GM	4 week	20.9	0.894977	0.639269	0.461187	0.150685	2.14612	1778.95	0.0974294	8.80895	2.22752	19.7842	0.348044	0.00567069	0.0850172	0.0360517	7.21	2.34364	9.41525	0.108355	0.30105	0.0236286	0.985379	0.577843	1.88067	0.121619	0.0174377	0.00612061	136.279
A004	pre-intervention GM	4 week	22	1.79126	0.81068	0.985437	0.291262	3.87864	1674.31	0.116915	9.53194	2.06663	22.6573	0.410935	0.00141598	0.065041	0.00453025	4.75683	1.15169	2.52275	0.0919702	0.28541	0.0135676	0.938709	0.470984	1.30699	0.0481841	0.0410108	0.0149561	138.264
A005	pre-intervention GM	4 week	20.1	1.26746	0.527751	0.899522	0.25933	2.95407	1778.95	0.0721952	10.0353	2.20866	18.5342		0.00386392	0.0758759	0.00347946	5.33319	1.35074	1.79005	0.172095	0.252425	0.011647	8.96156	1.45271	2.31538	0.0275271	0.0479493	0.00934258	370.728
A006	pre-intervention GM	4 week	20	1.07273	0.604091	0.488636	0.227727	2.39318	2033.08	0.170794	11.0813	1.87214	16.8327	0.464754	0.00271004	0.0891489	0.0064147	3.32879	1.98446	1.6077	0.138631	0.374815	0.014065	0.978572	0.268641	1.32984	0.0469455	0.088848	0.0199074	104.368
A007	pre-intervention GM	4 week	22.1	1.18408	0.753731	0.88806	0.287065	3.11294	2189.48	0.0809639	9.95507	1.47407	31.4279	0.564901	0.00474283	0.0939908	0.00692777	4.28709	1.7885	1.96564	0.100084	0.369415	0.0169289	1.65147	0.350807	1.32524	0.0444718	0.032755	0.00977991	211.407
B002	post-intervention GM	2 week	22.6	0.0795455	0.477273	0.215909	0	0.772727	1581.29	0.0150875	8.8244	1.89411	8.08758		0.000789047	0.0523911	0.00195179	5.54044	1.3138	2.15099	0.018821	0.260737	0.00588657	11.8659	0.556229	1.91355	0.0110734	0.0198447	0.0163572	148.257
B007	post-intervention GM	2 week	20.8	1.26106	0.929204	0.610619	0.221239	3.02212	837.153	0.018618	10.0183	1.99447	12.0198	0.218151	0.000142854	0.00685326	0.000290997	4.09823	1.50394	1.85961	0.0293367	0.364121	0.00386332	3.58942	1.54622	5.74079	0.0283697	0.0278762	0.0184732	4.88893
B008	post-intervention GM	2 week	19	0.365385	0.403846	0.322115	0.100962	1.19231	592.983	0.0257996	10.2774	2.31061	150.379	0.204866	0.000387343	0.0391187	0.00131879	3.31728	1.76388	1.63014	0.120367	0.189384	0.00544329	3.03932	0.587944	1.46535	0.0029561	0.0327303	0.00862325	0.611025
B009	post-intervention GM	2 week	21.9	0.415789	0.368421	0.305263	0.0842105	1.17368	1423.16	0.0127871	9.19543	2.14713	63.4476	0.224913	0.00144013	0.0568447	0.0022411	5.83608	1.36014	2.39496	0.0897935	0.235365	0.00931184	1.32294	0.374685	1.49614	0.0230138	0.0307611	0.00890517	18.8648
B003	post-intervention GM	4 week	22	1.09	0.3925	0.6475	0.249	2.379	1038.8	0.0198887	10.1685	0.904458	58.6556		0.00167013	0.0644268	0.00311464	5.71598	1.44769	3.28297	0.0526904	0.415456	0.0126569	1.06714	0.638939	1.00087	0.0598035	0.049005	0.0167062	17.834
B004	post-intervention GM	4 week	23	0.975566	0.751131	0.373756	0.156109	2.25656	1185.97	0.0165275	9.28552	0.830862	10.9808	0.305529	0.00868213	0.177467	0.0079737	3.11666	2.25597	1.88557	0.0570004	0.327871	0.0117884	1.37912	0.0901674	1.08391	0.0160528	0.0357602	0.0112955	16.4453
B005	post-intervention GM	4 week	23.3	0.500909	0.385909	0.296818	0.0786364	1.26227	1054.19	0.0147376	9.2992	0.629221	82.7568	0.225242	0.00165805	0.0564596	0.00182754	5.67649	1.39837	1.07549	0.0460183	0.406157	0.0134544	4.03831	0.436408	1.65433	0.0102297	0.0218815	0.00741841	12.6513
B006	post-intervention GM	4 week	22.7	0.628261	0.37913	0.213913	0.0582609	1.27957	889.475	0.034865	9.61483	0.534615	44.3004	0.397486	0.00084562	0.0653135	0.00242604	5.33319	1.43769	1.95884	0.048642	0.430247	0.0119105	1.21314	0.255032	1.45523	0.00654661	0.0160464	0.00993635	4.60984

## Sheet: Table S6
Table S6 | The relative expressions of tight junction genes (Occludin and ZO-1) in colon in the pre- and post-group by RT-PCR.
		2W			4W
		pre-group (n = 4)	post-group (n = 4)	P value (pre vs post)	pre-group (n = 5)	post-group (n = 4)	P value (pre vs post)
Colon	Occludin	1.000 ± 0.094	1.256 ± 0.171	0.343	1.190 ± 0.150	1.314 ± 0.236	0.905
	ZO-1	1.000 ± 0.005	0.992 ± 0.123	0.486	1.281 ± 0.149	1.208 ± 0.245	0.905
The RT-PCR data was expressed as Mean ± SEM. The values of the pre-group in the 2nd week were taken as the references. The P values were calculated with Mann-Whitney U test.
